# Supplementary material for: Lower IgG somatic hypermutation rates during acute dengue virus infection is compatible with a germinal center-independent B cell response
Source: Genome Med. 2016 Feb 25;8:23. doi: 10.1186/s13073-016-0276-1 (PMC4766701; doi:10.1186/s13073-016-0276-1)
Supplement: Additional file 4: — Neutralization summary of DENV RVPs by human sera. The 50 % neutralization titers (NT50) are shown as reciprocal serum dilutions. (XLS 29 kb) [file 13073_2016_276_MOESM4_ESM.xls]

## Sheet: Hoja1
Neutralization Summary of DENV RVPs by human sera. The 50% neutralization titers (NT50) are shown as reciprocal serum dilutions.
Sample	Diagnostic	DENV-1 NT50	DENV-2 NT50	DENV-3 NT50	DENV-4 NT50
den-01	DWS+A	>10240	>10240	>10240	4564
den-05	DWS+A	>10240	>10240	>10240	>10240
den-08	DWS+A	2717	2393	>10240	1200
den-10	DWS+A	>10240	>10240	>10240	>10240
den-18	DWS+A	>10240	8390	>10240	>10240
den-21	DWS+A	3450	7889	>10240	>10240
den-22	DWS+A	>10240	>10240	>10240	>10240
den-23	DWS+A	>10240	>10240	>10240	>10240
den-29	DWS+A	>10240	>10240	>10240	>10240
den-03	DWS-A	749	34	413	952
den-04	DWS-A	>10240	>10240	>10240	>10240
den-07	DWS-A	678	266	1149	241
den-13	DWS-A	>10240	>10240	>10240	>10240
den-15	DWS-A	>10240	>10240	>10240	>10240
den-17	DWS-A	42	NN	15	143
den-20	DWS-A	NN	11	NN	180
den-25	DWS-A	NN	66	25	33
den-27	DWS-A	4660	7493	>10240	>10240
den-28	DWS-A	2046	5630	4965	>10240
NN. No appreciable neutralization at the maximum amount of serum tested.
