# Supplementary material for: Lower IgG somatic hypermutation rates during acute dengue virus infection is compatible with a germinal center-independent B cell response
Source: Genome Med. 2016 Feb 25;8:23. doi: 10.1186/s13073-016-0276-1 (PMC4766701; doi:10.1186/s13073-016-0276-1)
Supplement: Additional file 5: — Reads, clonal groups, and lineages numbers per individual and condition. The table shows the number of raw and used sequences as well as the number of clonotypes and lineages per individual. (XLS 30 kb) [file 13073_2016_276_MOESM5_ESM.xls]

## Sheet: Hoja1
Reads, clonal groups and lineages numbers per individual and condition
ID	Diagnostic	Condition	Serotype	Raw reads	Pass filters reads	Heavy Chain Clonotypes	Heavy Chain lineages
den-i03	DWS-	Acute	Unknown	116670	105559	5349	12568
den-i03	DWS-	Post-convalescent	NA	103995	91804	2834	8331
den-i04	DWS-	Acute	DENV-2	37407	31147	8327	20524
den-i07	DWS-	Acute	Unknown	53555	48331	2024	6324
den-i07	DWS-	Post-convalescent	NA	34823	21344	3737	10896
den-i13	DWS-	Acute	DENV-2	78178	70533	3590	10643
den-i15	DWS-	Acute	DENV-2	80783	74156	6134	16053
den-i17	DWS-	Acute	Unknown	62564	55757	4929	11796
den-i17	DWS-	Post-convalescent	NA	66787	58242	4031	20476
den-i20	DWS-	Acute	DENV-2	73251	65896	9801	18868
den-i20	DWS-	Post-convalescent	NA	77428	65346	2031	5099
den-i25	DWS-	Acute	DENV-1	54476	49214	2306	4578
den-i25	DWS-	Post-convalescent	NA	60130	53982	2652	5440
den-i27	DWS-	Acute	DENV-1	61684	56093	4743	16230
den-i27	DWS-	Post-convalescent	NA	42482	36956	1758	4050
den-i28	DWS-	Acute	DENV-2	113409	102935	2413	8047
den-i28	DWS-	Post-convalescent	NA	75040	67543	2217	6416
den-i01	DWS+	Acute	DENV-1	118864	99682	4678	13003
den-i01	DWS+	Post-convalescent	NA	134520	122211	3185	8980
den-i05	DWS+	Acute	DENV-1	42552	34036	8052	15689
den-i08	DWS+	Acute	Unknown	30834	23106	3318	10176
den-i08	DWS+	Post-convalescent	NA	39239	35390	1406	4290
den-i10	DWS+	Acute	DENV-2	38722	21733	4311	10519
den-i10	DWS+	Post-convalescent	NA	28965	24675	2517	7787
den-i18	DWS+	Acute	DENV-1	65871	61288	7766	23161
den-i18	DWS+	Post-convalescent	NA	57342	44741	3036	10156
den-i21	DWS+	Acute	DENV-2	79255	70765	5639	11700
den-i22	DWS+	Acute	DENV-2	84812	76075	3010	8018
den-i23	DWS+	Acute	DENV-2	57857	49945	1689	4220
den-i29	DWS+	Acute	DENV-2	75976	62853	15110	32554
NA. Not applicable
